# Supplementary material for: Anemia Is an Indicator for Worse Organ Damage Trajectories in Patients with Systemic Sclerosis: A Retrospective Study
Source: J Clin Med. 2022 Aug 26;11(17):5013. doi: 10.3390/jcm11175013 (PMC9456668; doi:10.3390/jcm11175013)
Supplement: Supplementary file 1 [file jcm-11-05013-s001.zip]

Archive with 1 entries (1 files):
- jcm-1833008-supplementary.pdf
